# Supplementary material for: A Global View of the Oncogenic Landscape in Nasopharyngeal Carcinoma: An Integrated Analysis at the Genetic and Expression Levels
Source: PLoS One. 2012 Jul 17;7(7):e41055. doi: 10.1371/journal.pone.0041055 (PMC3398876; doi:10.1371/journal.pone.0041055)
Supplement: Table S1 — A priori defined, putative tumour-related genes upregulated in at least 25% of samples. X = copy number data not applicable on the X chromosome. *NA = not available. U = upregulated in other cancers. D = downregulated in other cancers. (XLS) [file pone.0041055.s002.xls]

## Sheet: Table S1
Table S1
			EXPRESSION			COPY NUMBER
Probe Set	NCBI Gene Symbol	Location	Number Up-regulated	Number No Change	Number Down-regulated	Number Loss	Number Gain	Number NA*	Number Normal	Validated Upregulated by IHC	Upregulated in, or associated with NPC	Up-regulated in other cancers	Down-regulated in other cancers	Putative TSG in other contexts	Remarks
207332_s_at	TFRC	3q29	16	0	0	0	0	0	16		(T1, T2)	U
202351_at	ITGAV	2q32.1	16	0	0	0	3	0	13		(T1, T2, T3)	U			anoikis suppressor
203685_at	BCL2	18q21.33	16	0	0	2	1	0	13		(T1, T2, T4, T5)	U			apoptosis suppressor
211980_at	COL4A1	13q34	16	0	0	10	0	0	6		(T1, T2, T3)	U	D	TSG	TGFβ pathway target
1567214_a_at	PNN	14q21.1	16	0	0	0	2	0	14		(T2)	U	D	TSG	associated with metastasis
213194_at	ROBO1	3p12.3	16	0	0	1	1	0	14		(T1, T2, T3, T6)		D	TSG	associated with poor survival in NPC
202302_s_at	RSRC2	12q24.31	16	0	0	0	1	0	15			U	D	TSG
206542_s_at	SMARCA2	9p24.3	16	0	0	2	1	0	13				D	TSG
211352_s_at	NCOA3	20q13.12	15	1	0	0	1	0	15		(T7)	U			NPC oncogene, metastasis promoter
224833_at	ETS1	11q24.3	15	1	0	7	0	0	9		(T8)	U			oncogene
202644_s_at	TNFAIP3	6q23.3	15	1	0	2	0	0	14	9/18 (50%) p=0.029	(T1, T2)	U	D		apoptosis suppressor
221230_s_at	ARID4B	1q42.3	15	1	0	0	2	0	14			U	D	TSG
216870_x_at	DLEU2	13q14.3	15	1	0	6	0	0	10		(T2, T3)		D	TSG
224832_at	DUSP16	12p13.2	15	1	0	1	5	0	10				D	TSG
218397_at	FANCL	2p16.1	15	1	0	0	4	0	12		(T2)	U	D	TSG
227517_s_at	GAS5	1q25.1	15	1	0	0	3	0	13				D	TSG
218079_s_at	GGNBP2	17q12	15	1	0	2	0	0	14				D	TSG
225368_at	HIPK2	7q34	15	1	0	1	2	0	13			U	D	TSG	apoptosis suppressor
204285_s_at	PMAIP1	18q21.32	15	0	1	2	1	0	13		(T1, T2, T3, T9)		D	TSG
200750_s_at	RAN	12q24.33	14	2	0	1	0	0	15		(T1, T2, T3)	U			RAS oncogene family member
200912_s_at	EIF4A2	3q27.3	14	2	0	0	0	0	16			U
200959_at	FUS	16p11.2	14	2	0	4	1	0	11			U
201730_s_at	TPR	1q31.1	14	1	1	0	7	0	9		(T2)	U
205842_s_at	JAK2	9p24.1	14	2	0	2	2	0	12			U
213404_s_at	RHEB	7q36.1	14	2	0	2	1	0	13		(T2)	U
214130_s_at	PDE4DIP	1q21.1	14	2	0	0	2	0	14			U
223336_s_at	RAB18	10p12.1	14	2	0	1	0	0	15						RAS oncogene family member
225571_at	LIFR	5p13.1	14	2	0	0	3	0	13			U	D	TSG
227539_at	GNA13	17q24.1	14	2	0	0	1	0	15		(T2)	U			metastasis promoter
224791_at	ASAP1	8q24.21	14	2	0	1	4	0	11		(T3)	U			metastasis promoter
225859_at	XIAP	Xq25	14	2	0	X	X	X	X			U			anoikis suppressor
210538_s_at	BIRC3	11q22.2	14	2	0	4	0	0	12		(T1, T10)	U			apoptosis suppressor
209902_at	ATR	3q23	14	2	0	0	0	0	16		(T1)		D	TSG
224736_at	CCAR1	10q21.3	14	2	0	0	0	0	16			U	D	TSG	activates wnt pathway
225910_at	HELZ	17q24.2	14	2	0	2	2	0	12				D	TSG
203362_s_at	MAD2L1	4q27	14	2	0	0	0	0	16		(T1, T2, T3, T9)	U	D	TSG
202906_s_at	NBN	8q21.3	14	2	0	1	7	0	8		(T2, T3)	U	D	TSG	associated with metastasis
203057_s_at	PRDM2	1p36.21	14	2	0	8	0	0	8				D	TSG
204897_at	PTGER4	5p13.1	14	2	0	0	4	0	12		(T1)	U	D	TSG
204197_s_at	RUNX3	1p36.11	14	2	0	9	0	0	7		(T1)	U	D	TSG	TGFβ pathway effector
200665_s_at	SPARC	5q33.1	14	2	0	5	0	0	11		(T2, T3, T38)	U	D	TSG	metastasis promoter
200887_s_at	STAT1	2q32.3	14	2	0	0	1	0	15		(T3)	U	D	TSG
224560_at	TIMP2	17q25.3	14	2	0	5	1	0	10		(T2)	U	D	TSG
210986_s_at	TPM1	15q22.2	14	2	0	4	0	0	12		(T2)		D	TSG
1555762_s_at	RBM15	1p13.3	13	3	0	5	1	0	10			U
200833_s_at	RAP1B	12q15	13	3	0	0	4	0	12			U			RAS oncogene family member
200934_at	DEK	6p22.3	13	3	0	2	1	0	13			U			oncogene
203358_s_at	EZH2	7q36.1	13	3	0	0	2	0	14	10/14 (71%) p=0.0089	(T1, T2, T3, T11, T12)	U			apoptosis suppressor, metastasis promoter
208885_at	LCP1	13q14.12	13	3	0	5	0	0	11			U
208901_s_at	TOP1	20q12	13	2	1	1	1	0	14		(T1)	U
209054_s_at	WHSC1	4p16.3	13	3	0	4	0	0	12	11/18 (61%) p=0.0034	(T1, T2)	U
209084_s_at	RAB28	4p15.33	13	3	0	0	0	0	16						RAS oncogene family member
212435_at	TRIM33	1p13.2	13	3	0	2	0	0	14			U	D	TSG
212607_at	AKT3	1q44	13	3	0	1	3	0	12		(T2, T3)	U			oncogene, TGFβ pathway target
214042_s_at	RPL22	1p36.31	13	3	0	8	0	0	8			U			binding to EBER1 correlates with growth promotion
218669_at	RAP2C	Xq25	13	3	0	X	X	X	X						RAS oncogene family member
219787_s_at	ECT2	3q26.31	13	3	0	0	2	0	14		(T2, T3)	U			oncogene
222976_s_at	TPM3	1q21.3	13	3	0	1	1	0	14			U
224985_at	NRAS	1p13.2	13	3	0	2	0	0	14		(T2)	U			oncogene
226547_at	KAT6A	8p11.21	13	3	0	1	4	0	11			U
229850_at	KDSR	18q21.3	13	3	0	1	3	0	12			U
221795_at	NTRK2	9q21.33	13	3	0	4	0	0	12		(T2, T13)	U			anoikis suppressor
223679_at	CTNNB1	3p22.1	13	3	0	8	0	0	8	6/18 (33%) p=0.031	(T14, T16)	U	D		Wnt pathway intermediate, anoikis suppressor
212984_at	ATF2	2q31.1	13	3	0	0	1	0	15			U	D	TSG	onco-suppressor
1558143_a_at	BCL2L11	2q13	13	3	0	0	0	0	16				D	TSG
201084_s_at	BCLAF1	6q23.3	13	3	0	1	1	0	14		(T2)		D	TSG
203755_at	BUB1B	15q15.1	13	3	0	10	0	0	6		(T1, T2, T3, T15, T17)	U	D	TSG	associated with tumour progression
203725_at	GADD45A	1p31.3	13	3	0	0	4	0	12		(T1, T2, T17)	U	D	TSG	apoptosis suppressor
201667_at	GJA1	6q22.31	13	3	0	0	4	0	12		(T1, T2, T3, T6)		D	TSG
218239_s_at	GTPBP4	10p15.3	13	3	0	4	0	0	12				D	TSG
210097_s_at	NOL7	6p23	13	2	1	3	0	0	13				D	TSG
226150_at	PPAPDC1B	8p12	13	3	0	1	4	0	11			U	D	TSG
201713_s_at	RANBP2	2q13	13	3	0	0	1	0	15			U	D	TSG
1556336_at	RBMX	Xq26.3	13	3	0	X	X	X	X		(T3)		D	TSG
200614_at	CLTC	17q23.1	12	3	1	0	1	0	15			U
201466_s_at	JUN	1p32.1	12	4	0	0	1	0	15		(T2)	U			oncogene, TGFβ pathway target
202362_at	RAP1A	1p13.2	12	4	0	3	0	0	13			U			RAS oncogene family member
204391_x_at	TRIM24	7q34	12	4	0	0	2	0	14			U
205101_at	CIITA	16p13.13	12	4	0	8	1	0	7			U
209337_at	PSIP1	9p22.3	12	4	0	2	4	0	10			U
212506_at	PICALM	11q14.2	12	4	0	5	1	0	10			U
215889_at	SKIL	3q26.2	12	4	0	0	1	0	15	25/34 (74%) p=0.00010		U			oncogene, TGFβ pathway target
226535_at	ITGB6	2q24.2	12	4	0	0	2	0	14		(T2)	U			TGFβ pathway target, anoikis suppressor
223046_at	EGLN1	1q42.2	12	4	0	0	2	0	14			U	D	TSG	associated with tumour aggressiveness
203729_at	EMP3	19q13.32	12	4	0	1	0	0	15			U	D	TSG	associated with tumour aggressiveness
212681_at	EPB41L3	18p11.31	12	4	0	0	2	0	14				D	TSG
202983_at	HLTF	3q24	12	3	1	0	0	0	16		(T2)	U	D	TSG	associated with tumour progression
224731_at	HMGB1	13q12.3	12	4	0	5	1	0	10			U	D	TSG	associated with tumour progression
203534_at	LSM1	8p12	12	4	0	1	4	0	11			U	D	TSG
1557347_at	MCPH1	8p23.1	12	4	0	9	2	0	5				D	TSG
212096_s_at	MTUS1	8p22	12	3	1	0	3	0	13				D	TSG
213241_at	PLXNC1	12q22	12	4	0	0	3	0	13				D	TSG
226436_at	RASSF4	10q11.21	12	4	0	1	0	0	15		(T1, T2, T3)		D	TSG
212920_at	REST	4q12	12	4	0	0	1	0	15			U	D	TSG
238736_at	REV3L	6q21	12	4	0	0	2	0	14				D	TSG
226366_at	SHPRH	6q24.3	12	4	0	0	2	0	14				D	TSG
215714_s_at	SMARCA4	19p13.2	12	4	0	0	0	0	16		(T1, T2)	U	D	TSG
203373_at	SOCS2	12q22	12	4	0	0	3	0	13		(T2, T3)		D	TSG
244108_at	SYNPO2	4q26	12	4	0	1	0	0	15		(T3)	U	D	TSG
228617_at	XAF1	17p13.2	12	3	1	5	0	0	11		(T3)		D	TSG
213934_s_at	ZNF23	16q22.3	12	4	0	8	0	0	8				D	TSG
200951_s_at	CCND2	12p13.32	11	5	0	0	6	0	10		(T1, T2, T9, T15, T16, T17)	U	D		Wnt pathway target
201691_s_at	TPD52	8q21.13	11	5	0	1	2	0	13			U			TGFβ pathway target
201754_at	COX6C	8q22.2	11	4	1	1	8	0	7		(T2)	U
213923_at	RAP2B	3q25.2	11	4	1	0	1	0	15			U			RAS oncogene family member
223263_s_at	FGFR1OP2	12p11.23	11	5	0	0	7	0	9
224777_s_at	PAFAH1B2	11q23.3	11	5	0	9	0	0	7			U
209875_s_at	SPP1	4q22.1	11	5	0	0	1	0	15		(T2, T18)	U			Wnt and TGFβ pathway target, metastasis promoter
210260_s_at	TNFAIP8	5q23.1	11	5	0	2	1	0	13			U			apoptosis suppressor
201051_at	ANP32A	15q23	11	5	0	4	0	0	12		(T2)		D	TSG
1559078_at	BCL11A	2p16.1	11	5	0	0	2	0	14		(T1, T2)	U	D	TSG
213578_at	BMPR1A	10q23.2	11	5	0	1	0	0	15				D	TSG	TGFβ pathway receptor
201938_at	CDK2AP1	12q24.31	11	5	0	0	1	0	15				D	TSG
203098_at	CDYL	6p25.1	11	5	0	2	0	0	14				D	TSG
236976_at	FANCA	16q24.3	11	5	0	10	1	0	5				D	TSG
238725_at	IRF1	5q31.1	11	5	0	4	0	0	12			U	D	TSG
209234_at	KIF1B	1p36.22	11	5	0	7	0	0	9				D	TSG
227766_at	LIG4	13q33.3	11	5	0	6	1	0	9				D	TSG
209421_at	MSH2	2p21	11	5	0	0	0	0	16		(T9)	U	D	TSG
202911_at	MSH6	2p16.3	11	5	0	0	2	0	14		(T1, T2, T9)		D	TSG
204004_at	PAWR	12q21.2	11	5	0	0	6	0	10		(T2)		D	TSG
213677_s_at	PMS1	2q32.2	11	5	0	0	2	0	14		(T3, T19)		D	TSG
229376_at	PROX1	1q41	11	5	0	0	2	0	14			U	D	TSG	associated with tumour progression
224793_s_at	TGFBR1	9q22.33	11	5	0	2	2	0	12			U	D	TSG	TGFβ pathway receptor
217979_at	TSPAN13	7p21.1	11	3	2	0	5	0	11			U	D	TSG
212533_at	WEE1	11p15.4	11	5	0	1	0	0	15		(T2)	U	D	TSG
200618_at	LASP1	17q.12	10	6	0	3	0	0	13			U			metastasis promoter
202933_s_at	YES1	18p11.32	10	6	0	0	1	0	15			U			oncogene
206363_at	MAF	16q23.1	10	6	0	8	0	0	8		(T2)	U			oncogene
208673_s_at	SRSF3	6p21.31	10	4	2	3	0	0	13		(T3, T9)	U
209153_s_at	TCF3	19p13.3	10	6	0	3	0	0	13		(T1, T2)	U	D	TSG	Wnt pathway effector
210105_s_at	FYN	6q21	10	6	0	1	2	0	13			U	D	TSG	oncogene
211951_at	NOLC1	10q24.32	10	6	0	3	0	0	13		(T2, T20)				associated with NPC progression
212180_at	CRKL	22q11.21	10	6	0	4	1	0	11			U			oncogene
212369_at	ZNF384	12p13.31	10	6	0	0	4	0	12			U
217803_at	GOLPH3	5p13.3	10	6	0	0	3	0	13			U			oncogene
227013_at	LATS2	13q12.11	10	6	0	5	0	0	11		(T21)		D	TSG	associated with NPC progression
201506_at	TGFBI	5q31.1 - 31.2	10	6	0	8	0	0	8	7/13 (54%) p=0.020		U	D		TGFβ pathway target, metastasis promoter
201859_at	SRGN	10q21.3	10	5	1	2	0	0	14		(T22)	U			metastasis promoter
209295_at	TNFRSF10B	8p21.3	10	6	0	11	1	0	4		(T1, T2, T3, T15)	U			metastasis promoter
204531_s_at	BRCA1	17q21.31	10	6	0	0	0	0	16		(T1, T2, T19)	U	D	TSG
209031_at	CADM1	11q23.2	10	6	0	9	0	0	7			U	D	TSG
213436_at	CNR1	6q15	10	6	0	0	2	0	14			U	D	TSG
209967_s_at	CREM	10p11.21	10	6	0	1	0	0	15				D	TSG
226116_at	DFFA	1p36.22	10	5	1	7	0	0	9				D	TSG
211202_s_at	KDM5B	1q32.1	10	6	0	0	2	0	14		(T2)	U	D	TSG
204857_at	MAD1L1	7p22.3-22.1	10	6	0	5	0	0	11				D	TSG	TGFβ pathway target
209580_s_at	MBD4	3q21.3	10	6	0	3	0	0	13				D	TSG
218846_at	MED23	6q23.2	10	6	0	0	4	0	12				D	TSG
201577_at	NME1	17q21.33	10	5	1	0	0	0	16		(T2, T15, T19)		D	TSG
214321_at	NOV	8q24.12	10	6	0	0	5	0	11			U	D	TSG	promotes bone metastasis
205024_s_at	RAD51	15q15.1	10	6	0	3	0	0	13			U	D	TSG
212331_at	RBL2	16q12.2	10	6	0	8	0	0	8				D	TSG
218878_s_at	SIRT1	10q21.3	10	6	0	0	1	0	15			U	D	TSG	onco-suppressor
208643_s_at	XRCC5	2q35	10	4	2	0	1	0	15			U	D	TSG
222731_at	ZDHHC2	8p22	10	6	0	0	4	0	12				D	TSG
200064_at	HSP90AB1	6p21.1	9	6	1	6	0	0	10		(T2, T23)	U			associated with NPC progression
202267_at	LAMC2	1q25.3	9	7	0	2	2	0	12		(T1, T2)	U			TGFβ pathway target
203140_at	BCL6	3q27.3	9	7	0	1	0	0	15			U	D
203885_at	RAB21	12q21.1	9	6	1	0	7	0	9		(T2, T9)				RAS oncogene family member
208724_s_at	RAB1A	2p14	9	5	2	0	0	0	16						RAS oncogene family member
212647_at	RRAS	19q13.33	9	7	0	1	0	0	15						oncogene
214651_s_at	HOXA9	7p15.2	9	7	0	2	2	0	12			U
224681_at	GNA12	7p22.2	9	7	0	4	0	0	12			U			metastasis promoter
225251_at	RAB24	5q35.3	9	7	0	6	1	0	9						RAS oncogene family member
225438_at	NUDCD1	8q23.1	9	7	0	0	6	0	10			U			metastasis promoter
205479_s_at	PLAU	10q22.2	9	7	0	1	0	0	15		(T1, T2, T3)	U			anoikis suppressor
222549_at	CLDN1	3q28	9	4	3	0	2	0	14		(T1, T2, T9, T24)	U	D		Wnt pathway target, apoptosis suppressor, onco-suppressor
221234_s_at	BACH2	6q15	9	7	0	0	2	0	14			U	D	TSG
208946_s_at	BECN1	17q21.31	9	7	0	1	0	0	15				D	TSG
205290_s_at	BMP2	20p12.3	9	7	0	0	1	0	15		(T2)	U	D	TSG	TGFβ pathway ligand
205548_s_at	BTG3	21q21.1	9	7	0	0	0	0	16		(T1, T2)		D	TSG
213373_s_at	CASP8	2q33.1	9	7	0	0	1	0	15				D	TSG
223084_s_at	CCNDBP1	15q15.2	9	7	0	2	1	0	13				D	TSG
203917_at	CXADR	21q21.1	9	5	2	2	0	0	14		(T2)	U	D	TSG
221905_at	CYLD	16q12.1	9	7	0	9	0	0	7				D	TSG
201289_at	CYR61	1p22.3	9	7	0	1	2	0	13			U	D	TSG
203301_s_at	DMTF1	7q21.12	9	7	0	0	4	0	12				D	TSG
205249_at	EGR2	10q21.2	9	7	0	3	0	0	13				D	TSG
216396_s_at	EI24	11q24.2	9	7	0	11	0	0	5				D	TSG
236645_at	HBP1	7q22.3	9	7	0	0	2	0	14				D	TSG
201393_s_at	IGF2R	6q25.3	9	7	0	2	1	0	13				D	TSG
218819_at	INTS6	13q14.3	9	7	0	6	0	0	10				D	TSG
218486_at	KLF11	2p25.1	9	7	0	0	0	0	16				D	TSG
205027_s_at	MAP3K8	10p11.23	9	7	0	2	0	0	14		(T25)	U	D	TSG	component of EBV LMP1-induced NF kappa B signalling
212871_at	MAPKAPK5	12q24.12-q24.13	9	7	0	0	2	0	14				D	TSG
218557_at	NIT2	3q12.2	9	4	3	0	3	0	13		(T2)		D	TSG
229147_at	RASSF6	4q13.3	9	7	0	0	3	0	13				D	TSG
203132_at	RB1	13q14.2	9	7	0	5	0	0	11		(T17)		D	TSG
201394_s_at	RBM5	3p21.31	9	7	0	12	0	0	4				D	TSG
211988_at	SMARCE1	17q21.2	9	7	0	1	0	0	15				D	TSG
204653_at	TFAP2A	6p24.3	9	4	3	3	0	0	13			U	D	TSG
209822_s_at	VLDLR	9p24.2	9	4	3	2	1	0	13				D	TSG	metastasis associated
1556499_s_at	COL1A1	17q21.33	8	7	1	2	0	0	14		(T1, T2, T3)	U			TGFβ pathway target
200631_s_at	SET	9q34.11	8	7	1	6	0	0	10			U			oncogene
201648_at	JAK1	1p31.3	8	8	0	0	1	0	15	5/11 (45%) p=0.17		U			TGFβ pathway signalling intermediate
204009_s_at	KRAS	12p12.1	8	7	1	0	7	0	9			U			oncogene
209431_s_at	PATZ1	22q12.2	8	8	0	1	1	0	14			U
211913_s_at	MERTK	2q13	8	8	0	0	0	0	16		(T2)	U			oncogene
213906_at	MYBL1	8q13.1	8	8	0	0	3	0	13
218173_s_at	WHSC1L1	8p12	8	8	0	1	4	0	11			U
218785_s_at	RABL5	7q22.1	8	8	0	1	1	0	14						RAS oncogene family member
221808_at	RAB9A	Xp22.2	8	7	1	X	X	X	X						RAS oncogene family member
224225_s_at	ETV7	6p21.31	8	8	0	3	0	0	13			U
226893_at	ABL2	1q25.2	8	8	0	0	3	0	13			U			oncogene
235508_at	PML	15q24.1	8	8	0	7	0	0	9			U	D	TSG
244194_at	ADAM22	7q21.12	8	8	0	0	6	0	10		(T3)		D	TSG
201955_at	CCNC	6q16.3	8	7	1	1	4	0	11				D	TSG
204905_s_at	EEF1E1	6p24.3	8	8	0	2	1	0	13				D	TSG
214085_x_at	GLIPR1	12q21.2	8	8	0	0	7	0	9			U	D	TSG
210511_s_at	INHBA	7p14.1	8	8	0	0	2	0	14		(T2, T3)	U	D	TSG	TGFβ pathway ligand
200704_at	LITAF	16p13.13	8	6	2	5	1	0	10		(T1)		D	TSG
203265_s_at	MAP2K4	17p12	8	8	0	4	0	0	12			U	D	TSG
207760_s_at	NCOR2	12q24.31	8	8	0	6	0	0	10			U	D	TSG
219530_at	PALB2	16p12.1	8	8	0	5	1	0	10				D	TSG
218598_at	RINT1	7q22.2	8	8	0	0	2	2	12				D	TSG
209510_at	RNF139	8q24.13	8	8	0	0	3	0	13				D	TSG
205547_s_at	TAGLN	11q23.3	8	8	0	10	0	0	6			U	D	TSG	TGFβ pathway target
225725_at	ZMAT3	3q26.32	8	8	0	0	1	0	15			U	D	TSG
202246_s_at	CDK4	12q14.1	7	9	0	7	0	0	9		(T2, T15, T17)	U
202265_at	BMI1	10p12.31	7	7	2	0	1	0	15		(T26)	U			associated with NPC progression
204236_at	FLI1	11q24.3	7	9	0	10	0	0	6			U			oncogene
204977_at	DDX10	11q22.3	7	9	0	5	0	0	11			U
210018_x_at	MALT1	18q21.32	7	9	0	2	2	0	12			U
223463_at	RAB23	6p12.1	7	9	0	2	0	0	14			U			RAS oncogene family member
224784_at	MLLT6	17q12	7	9	0	3	0	0	13			U
226156_at	AKT2	19q13.2	7	9	0	0	0	0	16			U			Wnt pathway signalling effector
227624_at	TET2	4q24	7	9	0	0	0	0	16				D
228038_at	SOX2	3q26.33	7	7	2	0	1	0	15		(T2)	U	D
205681_at	BCL2A1	15q25.1	7	9	0	1	0	0	15		(T1, T2)	U			apoptosis suppressor
206046_at	ADAM23	2q33.3	7	9	0	0	1	0	15		(T3)		D	TSG
204859_s_at	APAF1	12q23.1	7	9	0	0	3	0	13			U	D	TSG
204602_at	DKK1	10q21.1	7	9	0	0	0	0	16		(T2)	U	D	TSG	Wnt pathway target
31845_at	ELF4	Xq25	7	9	0	X	X	X	X		(T1)		D	TSG
202176_at	ERCC3	2q14.3	7	9	0	0	0	0	16				D	TSG
1568889_at	FANCD2	3p25.3	7	9	0	9	1	0	6			U	D	TSG	metastasis associated
1554277_s_at	FANCM	14q21.3	7	9	0	1	4	0	11				D	TSG
201540_at	FHL1	Xq26.3	7	9	0	X	X	X	X				D	TSG
210002_at	GATA6	18q11.2	7	9	0	0	2	0	14		(T3)	U	D	TSG	metastasis associated
221691_x_at	NPM1	5q35.1	7	9	0	6	1	0	9		(T1, T2)	U	D	TSG
201939_at	PLK2	5q11.2	7	9	0	3	0	0	13			U	D	TSG
222450_at	PMEPA1	3q22.3	7	9	0	7	1	0	8			U	D	TSG	TGFβ pathway switch
210809_s_at	POSTN	13q13.3	7	9	0	2	3	0	11		(T2, T3)	U	D	TSG	metastasis promoter
209815_at	PTCH1	9q22.32	7	9	0	3	0	0	13			U	D	TSG
204201_s_at	PTPN13	4q21.3	7	7	2	0	1	0	15		(T2)	U	D	TSG	onco-suppressor
203038_at	PTPRK	6q22.33	7	9	0	0	4	0	12			U	D	TSG	TGFβ pathway target
225946_at	RASSF8	12p12.1	7	9	0	0	7	0	9				D	TSG
202033_s_at	RB1CC1	8q11.23	7	9	0	2	3	0	11		(T2)		D	TSG
203344_s_at	RBBP8	18q11.2	7	9	0	0	2	0	14		(T1, T2, T3)		D	TSG
210001_s_at	SOCS1	16p13.13	7	9	0	10	1	0	5		(T1, T3)	U	D	TSG
212354_at	SULF1	8q13.2-q13.3	7	9	0	0	3	0	13		(T2, T3)	U	D	TSG
209375_at	XPC	3p25.1	7	9	0	11	0	0	5			U	D	TSG
203131_at	PDGFRA	4q12	6	10	0	0	0	0	16			U
204547_at	RAB40B	17q25.3	6	10	0	2	1	0	13						RAS oncogene family member
204798_at	MYB	6q23.3	6	10	0	0	1	0	15		(T2)	U			oncogene
206036_s_at	REL	2p16.1	6	10	0	0	1	0	15			U			oncogene
209757_s_at	MYCN	2p24.3	6	10	0	3	0	0	13			U			oncogene
211421_s_at	RET	10q11.21	6	10	0	1	0	0	15		(T2)	U			oncogene
212589_at	RRAS2	11p15.2	6	8	2	1	1	0	14			U			metastasis promoter
218699_at	RAB7L1	1q32.1	6	10	0	1	2	0	13						RAS oncogene family member
221658_s_at	IL21R	16p12.1	6	10	0	5	1	0	10		(T1)	U
221969_at	PAX5	9p13.2	6	10	0	6	0	0	10			U	D	TSG
225231_at	CBL	11q23.3	6	10	0	11	0	0	5			U	D
225585_at	RAP2A	13q32.1	6	10	0	6	0	0	10						RAS oncogene family member
204933_s_at	TNFRSF11B	8q24.12	6	10	0	0	5	0	11		(T2)	U			Wnt pathway target, metastasis promoter
213198_at	ACVR1B	12q13.13	6	10	0	2	0	0	14				D	TSG	TGFβ pathway receptor
200903_s_at	AHCY	20q11.22	6	9	1	0	2	0	14		(T2)		D	TSG
227545_at	BARD1	2q35	6	10	0	0	4	0	12			U	D	TSG
221530_s_at	BHLHE41	12p12.1	6	10	0	0	7	0	9				D	TSG
203811_s_at	DNAJB4	1p31.1	6	10	0	0	5	0	11				D	TSG
2028_s_at	E2F1	20q11.22	6	10	0	0	2	0	14			U	D	TSG	onco-suppressor
201231_s_at	ENO1	1p36.23	6	10	0	6	0	0	10		(T2, T15)	U	D	TSG
226215_s_at	KDM2B	12q24.31	6	10	0	0	0	0	16				D	TSG
235039_x_at	LIN9	1q42.12	6	10	0	0	1	0	15				D	TSG
203549_s_at	LPL	8p21.3	6	10	0	1	4	0	11			U	D	TSG
211596_s_at	LRIG1	3p14.1	6	10	0	13	0	0	3			U	D	TSG
226991_at	NFATC2	20q13.2	6	10	0	0	1	0	15				D	TSG	Wnt pathway target
212099_at	RHOB	2p24.1	6	10	0	5	0	0	11				D	TSG
217983_s_at	RNASET2	6q27	6	10	0	2	0	0	14				D	TSG
208991_at	STAT3	17q21.2	6	9	1	1	0	0	15			U	D	TSG	TGFβ pathway effector
1555065_x_at	USP6	17p13.2	5	11	0	5	0	0	11			U			oncogene
1559174_at	RAB6A	11q13.4	5	11	0	2	2	0	12						RAS oncogene family member
1569652_at	MLLT3	9p21.3	5	11	0	5	0	0	11			U
206382_s_at	BDNF	11p14.1	5	11	0	0	4	0	12			U			anoikis suppressor
208025_s_at	HMGA2	12q14.3	5	11	0	0	4	0	12		(T2)	U			metastasis promoter
209089_at	RAB5A	3p24.3	5	11	0	5	0	0	11			U			RAS oncogene family member
213140_s_at	SS18L1	20q13.33	5	11	0	6	1	0	9			U
214614_at	MNX1	7q36.3	5	11	0	0	1	0	15			U	D	TSG	onco-suppressor
218360_at	RAB22A	20q13.32	5	11	0	2	2	0	12						RAS oncogene family member
225632_s_at	RAB43	3q21.3	5	11	0	3	0	0	13						RAS oncogene family member
226090_x_at	RABL3	3q13.33	5	11	0	0	1	0	15						RAS oncogene family member
228716_at	THRB	3p24.2	5	11	0	6	0	0	10				D	TSG
231786_at	HOXA13	7p15.2	5	11	0	1	2	1	12			U
231854_at	PIK3CA	3q26.32	5	11	0	0	1	0	15		(T27, T28)	U			metastasis promoter
233498_at	ERBB4	2q34	5	11	0	2	5	0	9				D		oncogene
238846_at	TNFRSF11A	18q21.33	5	9	2	1	2	0	13			U			metastasis promoter
210845_s_at	PLAUR	19q13.31	5	11	0	0	0	0	16		(T2)	U			metastasis promoter
230141_at	ARID4A	14q23.1	5	11	0	5	1	0	10				D	TSG
226530_at	BMF	15q15.1	5	11	0	10	0	0	6				D	TSG
221703_at	BRIP1	17q23.2	5	11	0	0	2	0	14		(T2, T3)	U	D	TSG
201236_s_at	BTG2	1q32.1	5	11	0	0	2	0	14				D	TSG
212097_at	CAV1	7q31.2	5	11	0	0	3	0	13		(T2, T39)	U	D	TSG
209112_at	CDKN1B	12p13.1	5	10	1	1	5	0	10			U	D	TSG
230508_at	DKK3	11p15.3	5	11	0	2	1	0	13		(T2)		D	TSG	Wnt pathway target
218689_at	FANCF	11p14.3	5	11	0	0	3	0	13				D	TSG
200709_at	FKBP1A	20p13	5	9	2	0	2	0	14		(T2)		D	TSG	TGFβ pathway modulator
218902_at	NOTCH1	9q34.3	5	11	0	6	0	0	10		(T1)	U	D	TSG	onco suppressor
202313_at	PPP2R2A	8p21.2	5	8	3	2	2	0	12				D	TSG	TGFβ pathway modulator
222683_at	RNF20	9q31.1	5	10	1	1	1	0	14				D	TSG
212158_at	SDC2	8q22.1	5	11	0	1	4	0	11		(T2, T9)	U	D	TSG
202026_at	SDHD	11q23.1	5	11	0	7	0	0	9				D	TSG
200795_at	SPARCL1	4q22.1	5	11	0	0	1	0	15				D	TSG
210715_s_at	SPINT2	19q13.2	5	10	1	1	0	0	15				D	TSG
204955_at	SRPX	Xp11.4	5	11	0	X	X	X	X				D	TSG
207040_s_at	ST13	22q13.2	5	11	0	1	1	0	14		(T2)		D	TSG
228284_at	TLE1	9q21.32	5	11	0	4	0	0	12			U	D	TSG
203120_at	TP53BP2	1q41	5	11	0	0	4	0	12				D	TSG
208882_s_at	UBR5	8q22.3	5	11	0	1	4	0	11			U	D	TSG
1558290_a_at	PVT1	8q24	4	12	0	0	2	0	14			U			oncogene
203554_x_at	PTTG1	5q33.3	4	9	3	2	0	0	14		(T2, T15)	U			metastasis promoter
205051_s_at	KIT	4q12	4	12	0	0	0	0	16		(T2)	U	D		oncogene
205205_at	RELB	19q13.32	4	12	0	2	0	0	14		(T1, T2)	U	D		oncogene
207163_s_at	AKT1	14q32.33	4	12	0	9	1	0	6		(T29)	U			apoptosis suppressor
211339_s_at	ITK	5q33.3	4	12	0	3	0	0	13			U
213541_s_at	ERG	21q22.2	4	12	0	0	0	0	16			U			oncogene
215311_at	NTRK3	15q25.3	4	12	0	6	0	0	10			U			metastasis promoter
215404_x_at	FGFR1	8p12	4	12	0	1	4	0	11			U
224403_at	FCRL4	1q23.1	4	12	0	0	3	0	13			U	D
228003_at	RAB30	11q14.1	4	12	0	2	3	0	11						RAS oncogene family member
230075_at	RAB39B	Xq28	4	12	0	X	X	X	X						RAS oncogene family member
234299_s_at	NIN	14q22.1	4	12	0	4	1	0	11			U
213454_at	APITD1	1p36.22	4	12	0	7	0	0	9			U	D	TSG
205733_at	BLM	15q26.1	4	12	0	3	0	0	13				D	TSG
201131_s_at	CDH1	16q22.1	4	9	3	11	0	0	5		(T30)		D	TSG	associated with NPC metastasis & poor survival
213348_at	CDKN1C	11p15.4	4	12	0	3	1	0	12			U	D	TSG
202887_s_at	DDIT4	10q22.1	4	9	3	1	0	0	15		(T1)		D	TSG
224657_at	ERRFI1	1p36.23	4	12	0	6	0	0	10				D	TSG
208415_x_at	ING1	13q34	4	12	0	11	0	0	5			U	D	TSG
205858_at	NGFR	17q21.33	4	12	0	0	0	0	16			U	D	TSG
230462_at	NUMB	14q24.2-q24.3	4	12	0	7	0	0	9			U	D	TSG
206935_at	PCDH8	13q21.1	4	12	0	6	0	0	10				D	TSG
200658_s_at	PHB	17q21.33	4	9	3	0	0	0	16		(T15)	U	D	TSG
205296_at	RBL1	20q11.23	4	12	0	0	2	0	14				D	TSG
203083_at	THBS2	6q27	4	12	0	2	0	0	14		(T2)		D	TSG
201746_at	TP53	17p13.1	4	12	0	5	0	0	11		(T1, T2, T16, T17)	U	D	TSG
205667_at	WRN	8p12	4	12	0	0	5	0	11			U	D	TSG
References.
T1. Shi, W, Bastianutto, C, Li, A, Perez-Ordonez, B, Ng, R, Chow, KY, Zhang, W, Jurisica, I, Lo, KW, Bayley, A, Kim, J, O'Sullivan, B, Siu, L, Chen, E, Liu, FF. Multiple dysregulated pathways in nasopharyngeal carcinoma revealed by gene expression profiling. Int J Cancer 2006, 119: 2467 – 2475.
T2. Bose, S, Yap, LF, Fung, M, Starzcynski, J, Saleh, A, Morgan, S, Dawson, C, Chukwuma, MB, Maina, E, Buettner, M, Wei, W, Arrand, J, Lim, PV, Young, LS, Teo, SH, Stankovic, T, Woodman, CB, Murray, PG. The ATM tumour suppressor gene is down-regulated in EBV-associated nasopharyngeal carcinoma. J Pathol 2009, 217: 345 – 352.
T3. Sengupta, S, den Boon, JA, Chen, IH, Newton, MA, Dahl, DB, Chen, M, Cheng, YJ, Westra, WH, Chen, CJ, Hildesheim, A, Sugden, B, Ahlquist, P. Genome-wide expression profiling reveals EBV-associated inhibition of MHC class I expression in nasopharyngeal carcinoma. Cancer Res 2006, 66: 7999 – 8006.
T4. Lu, QL, Elia, G, Lucas, S, Thomas, JA. Bcl-2 proto-oncogene expression in Epstein-Barr-virus-associated nasopharyngeal carcinoma. Int J Cancer 1993, 53: 29 – 35.
T5. Chen, M-K, Yang, S-F, Lai, J-C, Yeh, K-T, Yang, J-S, Chen, L-S, Chen, H-C. Expression of bcl-2 correlates with poor prognosis and modulates migration of nasopharyngeal carcinoma cells. Clin Chim Acta 2010, 411: 400-405.
T6. Alajez, NM, Lenarduzzi M, Ito, E, Hui AB, Shi W, Bruce J, Yue S, Huang SH, Xu, W, Waldron J, O'SullivanB, Liu, FF. MiR-218 suppresses nasopharyngeal cancer progression through downregulation of survivin and the SLIT2-ROBO1 pathway. Cancer Res. 2011, 71: 2381 - 2391.
T7. Liu MZ, Xie D, Mai SJ, Tong ZT, Shao JY, Fu YS, Xia WJ, Kung HF, Guan XY, Zeng YX. Overexpression of AIB1 in nasopharyngeal carcinomas correlates closely with advanced tumor stage. Am J Clin Pathol. 2008, 129: 728-734.
T8. He SQ, Zhang WY. Relationship between the expressions of KaI1, nm23, ETS-1, VEGF and microvascular density and clinical significance in nasopharyngeal carcinoma. Zhonghua Er Bi Yan Hou Tou Jing Wai Ke Za Zhi 2006, 8: 813 – 817.
T9. Sriuranpong, V, Mutirangura, A, Gillespie, JW, Patel, V, Amornphimoltham, P, Molinolo, AA, Kerekhanjanarong, V, Supanakorn, S, Supiyaphun, P, Rangdaeng, S, Voravud, N, Gutkind, JS. Global gene expression profile of nasopharyngeal carcinoma by laser capture microdissection and complementary DNA microarrays. Clin Cancer Res 2004, 10: 4944 – 4958.
T10. Friboulet, L, Pioche-Durieu, C, Rodriguez, S, Valent, A, Souquère, S, Ripoche, H, Khabir, A, Tsao, SW, Bosq, J, Lo, KW, Busson, P. Recurrent overexpression of c-IAP2 in EBV-associated nasopharyngeal carcinomas: critical role in resistance to Toll-like receptor 3-mediated apoptosis. Neoplasia 2008, 10: 1183-1194.
T11. Alajez NM, Shi W, Hui AB, Bruce J, Lenarduzzi M, Ito E, Yue S, O'Sullivan B, Liu FF. Enhancer of Zeste homolog 2 (EZH2) is overexpressed in recurrent nasopharyngeal carcinoma and is regulated by miR-26a, miR-101, and miR-98. Cell Death Dis. 2010, 1: e85.
T12. Tong ZT, Cai MY, Wang XG, Kong LL, Mai SJ, Liu YH, Zhang HB, Liao YJ, Zheng F, Zhu W, Liu TH, Bian XW, Guan XY, Lin MC, Zeng MS, Zeng YX, Kung HF, Xie D. EZH2 supports nasopharyngeal carcinoma cell aggressiveness by forming a co-repressor complex with HDAC1/HDAC2 and Snail to inhibit E-cadherin. Oncogene 2011, doi: 10.1038/onc.2011.254.
T13. Wen WS, Zhang Z, Xie Y, Yi X, Zhao WM, Xu ZW, Tang AZ, Huang GW. Relationship between the expression of TrkB and anoikis resistance in nasopharyngeal carcinoma line. Zhonghua Er Bi Yan Hou Tou Jing Wai Ke Za Zhi. 2008, 43: 606-611.
T14. Morrison JA, Gulley ML, Pathmanathan R, Raab-Traub N. Differential signaling pathways are activated in the Epstein-Barr virus-associated malignancies nasopharyngeal carcinoma and Hodgkin lymphoma. Cancer Res, 2004, 64: 5251 – 5260.
T15. Fang W, Li X, Jiang Q, Liu Z, Yang H, Wang S, Xie S, Liu Q, Liu T, Huang J, Xie W, Li Z, Zhao Y, Wang E, Marincola FM, Yao K. Transcriptional patterns, biomarkers and pathways characterizing nasopharyngeal carcinoma of Southern China. J Transl Med. 2008, 6: 32.
T16. Zeng, ZY, Zhou, YH, Zhang, WL, Xiong, W, Fan, SQ, Li, XL, Luo, XM, Wu, MH, Yang, YX, Huang, C, Cao, L, Tang, K, Qian, J, Shen, SR, Li, GY. Gene expression profiling of nasopharyngeal carcinoma reveals the abnormally regulated Wnt signaling pathway. Hum Pathol 2007, 38: 120 – 133.
T17. Zhang W, Zeng Z, Zhou Y, Xiong W, Fan, S, Xiao L, Huang, D, Li Z, Li D, Wu M, Li X, Shen S, Wang R, Cao L, Tang K, Li G. Identification of aberrant cell cycle regulation in Epstein-Barr virus-associated nasopharyngeal carcinoma by cDNA microarray and gene set enrichment analysis. Acta Biochim Biophys Sin 2009, 41:414 – 428.
T18. Wang HH, Wang XW, Tang CE. Osteopontin expression in nasopharyngeal carcinoma: Its relevance to the clinical stage of the disease. J Cancer Res Ther. 2011, 7: 138-142.
T19. Dodd, LE, Sengupta, S, Chen, IH, den Boon, JA, Cheng, YJ, Westra, W, Newton, MA, Mittl, BF, McShane, L, Chen, CJ, Ahlquist, P, Hildesheim, A. Genes involved in DNA repair and nitrosamine metabolism and those located on chromosome 14q32 are dysregulated in nasopharyngeal carcinoma. Cancer Epidemiol Biomarkers Prev 2006, 15: 2216 – 2225.
T20. Hwang YC, Lu TY, Huang DY, Kuo YS, Kao CF, Yeh NH, Wu HC, Lin CT. NOLC1, an enhancer of nasopharyngeal carcinoma progression, is essential for TP53 to regulate MDM2 expression. Am J Pathol. 2009, 175: 342-354.
T21. Zhang Y, Hu CF, Chen J, Yan LX, Zeng YX, Shao JY. LATS2 is de-methylated and overexpressed in nasopharyngeal carcinoma and predicts poor prognosis. BMC Cancer. 2010, 10:538.
T22. Li X-J, Ong CK, Cao Y, Xiang Y-Q, Shao J-Y, Ooi A, Peng L-X, Lu W-H, Zhang Z, Petillo D, Qin L, Bao Y-N, Zheng F-J, Chia CS, Iyer NG, Kang T-B, Zeng Y-X, Soo KC, Trent JM, Teh BT, Qian C-N. Serglycin is a theranostic target in nasopharyngeal carcinoma that promotes metastasis. Cancer Res. 2011, 71: 1 - 11.
T23. Liu T, Liang C, Tian L, Wei Y, Zhao J. Study on the expression of HSP70 and HSP90beta in nasopharyngeal carcinoma and the clinical significance. Lin Chuang Er Bi Yan Hou Ke Za Zhi 2005, 19: 640 – 642.
T24. Lee, JW, Hsiao, WT, Chen, HY, Hsu, LP, Chen, PR, Lin, MD, Chiu, SJ, Shih, WL, Hsu, YC. Upregulated claudin-1 expression confers resistance to cell death of nasopharyngeal carcinoma cells. Int. J. Cancer 2010, 126: 1353-1366.
T25. Eliopoulos AG, Davies C, Blake SS, Murray P, Najafipour S, Tsichlis PN, Young LS. The oncogenic protein kinase Tpl-2/Cot contributes to Epstein-Barr virus-encoded latent infection membrane protein 1-induced NF-kappaB signaling downstream of TRAF2. J Virol 2002, 76: 4567 - 4579.
T26. Song, LB, Zeng, MS, Liao, WT, Zhang, L, Mo, HY, Liu, WL, Shao, JY, Wu, QL, Li, MZ, Xia, YF, Fu, LW, Huang, WL, Dimri, GP, Band, V, Zeng, YX. Bmi-1 is a novel molecular marker of nasopharyngeal carcinoma progression and immortalizes primary human nasopharyngeal epithelial cells. Cancer Res 2006, 66: 6225-6232.
T27. Or YY, Hui AB, Tam KY, Huang DP, Lo KW. Characterization of chromosome 3q and 12q amplicons in nasopharyngeal carcinoma cell lines. Int J Oncol 2005; 26: 49–56.
T28. Fendri A, Khabir A, Mnejja W, Sellami-Boudawara T, Daoud J, Frikha M, Ghorbel A, Gargouri A, Mokdad-Gargouri R. PIK3CA amplification is predictive of poor prognosis in Tunisian patients with nasopharyngeal carcinoma. Cancer Sci. 2009, 100: 2034-2039.
T29. Liu Y, Chen LH, Yuan YW, Li QS, Sun AM, Guan J. Activation of AKT is associated with metastasis of nasopharyngeal carcinoma. Tumour Biol. DOI 10.1007/s13277-011-0272-4.
T30. Xie LQ, Bian LJ, Li Z, Li, Y, Li ZX, Li B. Altered expression of E-cadherin by hepatocyte growth factor and effect on the prognosis of nasopharyngeal carcinoma. Ann Surg Oncol 2010, 17: 1927 - 1936.
T38. Wang HY, Li YY, Shao Q, Hou JH, Wang F, Cai MB, Zeng YX, Shao JY. Secreted protein acidic and rich in cysteine (SPARC) is associated with nasopharyngeal carcinoma metastasis and poor prognosis. J Transl Med. 2012, 10:27.
T39. Du ZM, Hu CF, Shao Q, Huang MY, Kou CW, Zhu XF, Zeng YX, Shao JY (2009) Upregulation of caveolin-1 and CD147 expression in nasopharyngeal carcinoma enhanced tumor cell migration and correlated with poor prognosis of the patients. Int J Cancer 125: 1832 – 1841.
