# Supplementary material for: A Global View of the Oncogenic Landscape in Nasopharyngeal Carcinoma: An Integrated Analysis at the Genetic and Expression Levels
Source: PLoS One. 2012 Jul 17;7(7):e41055. doi: 10.1371/journal.pone.0041055 (PMC3398876; doi:10.1371/journal.pone.0041055)
Supplement: Table S2 — A priori defined, putative tumour-related genes downregulated in at least 25% of samples. X = copy number data not applicable on the X chromosome. *NA = not available. U = upregulated in other cancers. D = downregulated in other cancers. (XLS) [file pone.0041055.s003.xls]

## Sheet: Table S2
Table S2
			EXPRESSION			COPY NUMBER
Probe Set	Gene Symbol	Location	Number Down-regulated	Number No Change	Number Up-regulated & Present	Number Loss	Number Gain	Number NA*	Number Normal	Validated Down-regulated by IHC	Down-regulated in NPC	Down-regulated in other cancers	Up-regulated in other cancers	Remarks
211883_x_at	CEACAM1	19q13.2	16	0	0	0	0	0	16			D	U	TSG
206166_s_at	CLCA2	1p22.3	16	0	0	2	2	0	12			D		TSG
208792_s_at	CLU	8p21.1	16	0	0	7	1	0	8	13/13(100%) p=0.0011	(T1, T2, T9)	D	U	TSG, TGFβ pathway target, onco-suppressor
219727_at	DUOX2	15q21.1	16	0	0	6	1	0	9			D		TSG
232361_s_at	EHF	11p13	16	0	0	1	1	0	14			D		TSG
200879_s_at	EPAS1	2p21	16	0	0	0	0	0	16		(T1, T2)	D	U	TSG
224646_x_at	H19	11p15.5	16	0	0	3	1	0	12			D		TSG
201015_s_at	JUP	17q21.2	16	0	0	2	0	0	14			D	U	TSG
205470_s_at	KLK11	19q13.33	16	0	0	1	0	0	15		(T1)	D	U	TSG
212531_at	LCN2	9q34.11	16	0	0	6	0	0	10	18/19 (95%) p=0.00019	(T2, T3)	D	U	TSG, onco-suppressor
210297_s_at	MSMB	10q11.23	16	0	0	2	0	0	14		(T1, T3, T15)	D		TSG
219281_at	MSRA	8p23.1	16	0	0	0	2	0	14			D		TSG, metastasis suppressor
208518_s_at	PER2	2q37.3	16	0	0	1	0	0	15		(T2, T9)	D		TSG
204268_at	S100A2	1q21.3	16	0	0	1	1	0	14			D	U	TSG
224013_s_at	SOX7	8p23.1	16	0	0	1	2	0	13			D		TSG, repressor of Wnt signalling
205011_at	VWA5A	11q24.1	16	0	0	5	2	0	9		(T1, T3, T9, T31)	D		NPC TSG
203585_at	ZNF185	Xq28	16	0	0	X	X	X	X		(T1)	D		TSG
202682_s_at	USP4	3p21.31	16	0	0	11	0	0	5			D		Wnt pathway inhibitor
207847_s_at	MUC1	1q22	16	0	0	1	1	0	14		(T1, T2, T3, T9)		U
218186_at	RAB25	1q22	16	0	0	1	1	0	14			D	U	TSG, onco-suppressor
33323_r_at	SFN	1p36.11	15	1	0	6	0	0	10		(T32)	D	U	NPC TSG
201012_at	ANXA1	9q21.13	15	1	0	3	0	0	13	11/14 (79%) p=0.0034	(T1, T2)	D	U	TSG
202515_at	DLG1	3q29	15	1	0	0	0	0	16			D		TSG
219597_s_at	DUOX1	15q21.1	15	1	0	2	1	0	13		(T3)	D		TSG
223278_at	GJB2	13q12.11	15	1	0	5	0	0	11			D	U	TSG
214091_s_at	GPX3	5q33.1	15	1	0	8	0	0	8		(T1)	D		TSG
209212_s_at	KLF5	13q22.1	15	1	0	2	1	0	13		(T15)	D	U	TSG, onco-suppressor
217272_s_at	SERPINB13	18q21.33	15	1	0	1	2	5	8		(T1)	D		TSG
202289_s_at	TACC2	10q26.13	15	1	0	9	0	0	7		(T3)	D	U	TSG
202191_s_at	GAS7	17p13.1	15	1	0	5	0	0	11				U
219412_at	RAB38	11q14.2	15	1	0	1	3	0	12		(T1)		U	RAS oncogene family member
205981_s_at	ING2	4q35.1	14	2	0	3	0	0	13			D	U	TSG
222737_s_at	BRD7	16q12.1	14	2	0	9	0	0	7		(T33)	D		NPC TSG
203425_s_at	IGFBP5	2q35	14	2	0	0	1	0	15		(T2)	D	U	TSG
236009_at	PERP	6q23.3	14	1	1	1	1	0	14			D		TSG
216591_s_at	SDHC	1q23.3	14	2	0	0	2	0	14			D		TSG
204614_at	SERPINB2	18q21.33	14	1	1	1	6	0	9		(T1, T2)	D		TSG
201349_at	SLC9A3R1	17q25.1	14	2	0	5	1	0	10			D	U	TSG, onco-suppressor
203752_s_at	JUND	19p13.11	14	2	0	7	0	0	9				U
219084_at	NSD1	5q35.3	14	2	0	6	1	0	9				U
202329_at	CSK	15q24.1	13	3	0	7	0	0	9			D		TSG
203713_s_at	LLGL2	17q25.1	13	3	0	3	2	0	11			D		TSG
217020_at	RARB	3p24.2	13	3	0	6	0	0	10		(T15, T34)	D		NPC TSG
204906_at	RPS6KA2	6q27	13	3	0	2	0	0	14		(T2)	D	U	TSG
35666_at	SEMA3F	3p21.31	13	3	0	14	0	0	2			D		TSG
201276_at	RAB5B	12q13.2	13	3	0	0	1	0	15					RAS oncogene family member
208056_s_at	CBFA2T3	16q24.3	12	4	0	10	0	0	6			D		TSG
203973_s_at	CEBPD	8q11.21	12	4	0	2	3	0	11			D		TSG
218002_s_at	CXCL14	5q31.1	12	2	2	10	0	0	6		(T2)	D		TSG
217807_s_at	GLTSCR2	19q13.32	12	4	0	1	0	0	15		(T2)	D		TSG
219983_at	HRASLS	3q29	12	3	1	0	1	0	15			D		TSG
212593_s_at	PDCD4	10q24	12	3	1	3	0	0	13		(T2, T15)	D		TSG
216347_s_at	PPP1R13B	14q32.33	12	4	0	9	1	0	6			D		TSG
39729_at	PRDX2	19p13.13	12	4	0	0	0	0	16			D	U	TSG
221666_s_at	PYCARD	16p11.2	12	4	0	4	1	0	11			D		TSG, anoikis suppressor
217733_s_at	TMSB10	2p11.2	12	4	0	0	0	0	16			D	U	TSG
224437_s_at	VTA1	6q24.1	12	4	0	0	6	0	10			D		TSG
205809_s_at	WASL	7q31.32	12	4	0	0	3	0	13			D		TSG
204908_s_at	BCL3	19q13.31	12	4	0	2	0	0	14		(T9)		U	oncogene
211071_s_at	MLLT11	1q21.2	12	4	0	1	4	0	11				U
217762_s_at	RAB31	18p11.22	12	4	0	2	1	0	13				U	RAS oncogene family member
205032_at	ITGA2	5q11.2	12	4	0	1	0	0	15	14/18 (78%) p=0.00069		D		associated with malignant progression
203914_x_at	HPGD	4q34.1	11	4	1	0	0	0	16			D	U	TSG
208966_x_at	IFI16	1q23.1	11	5	0	0	3	0	13			D		TSG
1555832_s_at	KLF6	10p15.1	11	5	0	2	0	0	14			D	U	TSG, onco-suppressor
216205_s_at	MFN2	1p36.22	11	5	0	8	0	0	8			D		TSG
39548_at	NPAS2	2q11.2	11	5	0	0	0	0	16			D		TSG
214175_x_at	PDLIM4	5q31.1	11	5	0	4	0	0	12		(T1)	D		TSG
200672_x_at	SPTBN1	2p16.2	11	5	0	0	1	0	15		(T1, T2)	D		TSG
227430_at	ZC3H10	12q13.2	11	5	0	0	1	0	15			D		TSG
224162_s_at	FBXO31	16q24.2	10	6	0	11	0	0	5			D	U	TSG
207721_x_at	HINT1	5q31.1	10	6	0	2	2	0	12			D		TSG
221841_s_at	KLF4	9q31.2	10	6	0	3	0	0	13	31/37 (84%) p=0.0000013	(T9)	D	U	TSG, onco-suppressor
40569_at	MZF1	19q13.43	10	6	0	5	0	0	11			D	U	TSG
204855_at	SERPINB5	18q21.33	10	5	1	2	1	0	13			D	U	TSG
204872_at	TLE4	9q21.31	10	5	1	2	0	0	14			D		TSG
214955_at	TMPRSS6	22q12.3	10	6	0	4	1	0	11			D		TSG
223132_s_at	TRIM8	10q24.32	10	6	0	3	0	0	13			D		TSG
203581_at	RAB4A	1q42.13	10	5	1	0	2	0	14		(T2)			RAS oncogene family member
222981_s_at	RAB10	2p23.3	10	6	0	0	4	0	12					RAS oncogene family member
202013_s_at	EXT2	11p11.2	9	7	0	6	1	0	9			D		TSG
208891_at	DUSP6	12q21.33	9	7	0	0	5	0	11		(T2)	D		TSG
201631_s_at	IER3	6p21.33	9	6	1	4	0	0	12			D		TSG
210095_s_at	IGFBP3	7p13	9	6	1	0	1	0	15			D	U	TSG
234687_x_at	LIMD1	3p21.31	9	7	0	11	0	0	5			D		TSG
208680_at	PRDX1	1p34.1	9	7	0	0	1	0	15		(T3)	D	U	TSG
206687_s_at	PTPN6	12p13.31	9	7	0	0	7	0	9			D		TSG
201543_s_at	SAR1A	10q22.1	9	7	0	7	0	0	9			D		TSG
203797_at	VSNL1	2p24.2	9	7	0	0	1	0	15			D		TSG
218241_at	GOLGA5	14q32.12	9	7	0	9	0	0	7				U
203033_x_at	FH	1q43	8	8	0	1	3	0	12			D		TSG
203409_at	DDB2	11p11.2	8	8	0	2	1	0	13			D		TSG
201694_s_at	EGR1	5q31.2	8	8	0	5	0	0	11			D	U	TSG
201328_at	ETS2	21q22.2	8	7	1	0	0	0	16			D	U	TSG
219813_at	LATS1	6q25.1	8	7	1	0	1	0	15			D		TSG
201149_s_at	TIMP3	22q12.3	8	8	0	1	1	0	14			D		TSG, TGFβ pathway target
204249_s_at	LMO2	11p13	8	8	0	2	1	0	13		(T1, T2, T9)		U
208730_x_at	RAB2A	8q12.1	8	8	0	2	3	0	11					RAS oncogene family member
210754_s_at	LYN	8q12.1	8	8	0	2	3	0	11				U
220287_at	ADAMTS9	3p14.1	7	8	1	10	0	0	6		(T35)	D		NPC TSG
218803_at	CHFR	12q24.33	7	9	0	1	0	0	15		(T36)	D		NPC TSG
48659_at	MIIP	1p36.22	7	9	0	8	0	0	8			D		TSG
200632_s_at	NDRG1	8q24.22	7	7	2	5	1	0	10		(T2)	D	U	TSG
47069_at	PRR5	22q13.31	7	9	0	7	1	0	8			D	U	TSG
203460_s_at	PSEN1	14q24.2	7	9	0	8	0	0	8			D		TSG
1316_at	THRA	17q21.1	7	8	1	1	0	0	15		(T1, T19, T37)	D		NPC TSG
202085_at	TJP2	9q21.11	7	9	0	3	0	0	13			D		TSG
232546_at	TP73	1p36.32	7	9	0	9	0	0	7			D	U	TSG
227102_at	TRIM35	8p21.2	7	8	1	3	2	0	11			D		TSG
41856_at	UNC5B	10q22.1	7	9	0	11	0	0	5			D		TSG
219077_s_at	WWOX	16q23.1	7	7	2	10	0	0	6			D		TSG
211960_s_at	RAB7A	3q21.3	7	9	0	3	0	0	13					RAS oncogene family member
219151_s_at	RABL2A	2q14.1	7	9	0	0	0	2	14					RAS oncogene family member
204159_at	CDKN2C	1p33	6	8	2	0	2	0	14			D		TSG
201210_at	DDX3X	Xp11.4	6	7	3	X	X	X	X			D		TSG
210908_s_at	PFDN5	12q13.13	6	10	0	0	0	0	16			D		TSG
208873_s_at	REEP5	5q22.2	6	9	1	2	0	0	14		(T2)	D		TSG
209091_s_at	SH3GLB1	1p22.3	6	9	1	2	2	0	12			D		TSG
221007_s_at	FIP1L1	4q12	6	9	1	0	0	0	16				U
225549_at	DDX6	11q23.3	6	10	0	11	0	0	5				U
226602_s_at	BCR	22q11.23	6	9	1	2	1	0	13
201005_at	CD9	12p13.31	5	9	2	4	4	0	8			D		TSG
202724_s_at	FOXO1	13q14.11	5	9	2	4	0	0	12		(T15)	D		TSG
200008_s_at	GDI2	10p15.1	5	11	0	2	0	0	14			D		TSG
201163_s_at	IGFBP7	4q12	5	9	2	1	0	0	15			D		TSG
205887_x_at	MSH3	5q14.1	5	10	1	5	0	0	11	15/18 (83%) p=0.00064		D		TSG
202100_at	RALB	2q14.2	5	11	0	0	1	0	15		(T9)		U	oncogene
204716_at	CCDC6	10q21.2	5	11	0	0	0	0	16
211600_at	PTPRO	12p12.3	4	12	0	0	8	0	8			D		TSG
223322_at	RASSF5	1q31.2	4	10	2	1	3	0	12			D		TSG, TGFβ pathway target
221479_s_at	BNIP3L	8p21.2	4	11	1	2	2	0	12			D		TSG
1554078_s_at	DNAJA3	16p13.3	4	12	0	7	1	0	8			D		TSG
227708_at	EEF1A1	6q13	4	11	1	2	2	0	12			D	U	TSG
217997_at	PHLDA1	12q21.2	4	9	3	0	5	0	11			D	U	TSG
208645_s_at	RPS14	5q33.1	4	12	0	12	0	0	4			D		TSG
202704_at	TOB1	17q21.33	4	10	2	2	0	0	14			D		TSG
209390_at	TSC1	9q34.13	4	12	0	6	0	0	10			D		TSG
210317_s_at	YWHAE	17p13.3	4	12	0	5	1	0	10			D	U	TSG
201334_s_at	ARHGEF12	11q23.3	4	10	2	9	2	0	5			D		TSG
214435_x_at	RALA	7p14.1	4	11	1	0	2	0	14			D	U	oncogene
References.
T1. Shi, W, Bastianutto, C, Li, A, Perez-Ordonez, B, Ng, R, Chow, KY, Zhang, W, Jurisica, I, Lo, KW, Bayley, A, Kim, J, O'Sullivan, B, Siu, L, Chen, E, Liu, FF. Multiple dysregulated pathways in nasopharyngeal carcinoma revealed by gene expression profiling. Int J Cancer 2006, 119: 2467 – 2475.
T2. Bose, S, Yap, LF, Fung, M, Starzcynski, J, Saleh, A, Morgan, S, Dawson, C, Chukwuma, MB, Maina, E, Buettner, M, Wei, W, Arrand, J, Lim, PV, Young, LS, Teo, SH, Stankovic, T, Woodman, CB, Murray, PG. The ATM tumour suppressor gene is down-regulated in EBV-associated nasopharyngeal carcinoma. J Pathol 2009, 217: 345 – 352.
T3. Sengupta, S, den Boon, JA, Chen, IH, Newton, MA, Dahl, DB, Chen, M, Cheng, YJ, Westra, WH, Chen, CJ, Hildesheim, A, Sugden, B, Ahlquist, P. Genome-wide expression profiling reveals EBV-associated inhibition of MHC class I expression in nasopharyngeal carcinoma. Cancer Res 2006, 66: 7999 – 8006.
T9. Sriuranpong, V, Mutirangura, A, Gillespie, JW, Patel, V, Amornphimoltham, P, Molinolo, AA, Kerekhanjanarong, V, Supanakorn, S, Supiyaphun, P, Rangdaeng, S, Voravud, N, Gutkind, JS. Global gene expression profile of nasopharyngeal carcinoma by laser capture microdissection and complementary DNA microarrays. Clin Cancer Res 2004, 10: 4944 – 4958.
T15. Fang W, Li X, Jiang Q, Liu Z, Yang H, Wang S, Xie S, Liu Q, Liu T, Huang J, Xie W, Li Z, Zhao Y, Wang E, Marincola FM, Yao K. Transcriptional patterns, biomarkers and pathways characterizing nasopharyngeal carcinoma of Southern China. J Transl Med. 2008, 6: 32.
T19. Dodd, LE, Sengupta, S, Chen, IH, den Boon, JA, Cheng, YJ, Westra, W, Newton, MA, Mittl, BF, McShane, L, Chen, CJ, Ahlquist, P, Hildesheim, A. Genes involved in DNA repair and nitrosamine metabolism and those located on chromosome 14q32 are dysregulated in nasopharyngeal carcinoma. Cancer Epidemiol Biomarkers Prev 2006, 15: 2216 – 2225.
T31. Zhou YQ, Chen SL, Ju JY, Shen L, Liu Y, Zhen S, Lv N, He ZG, Zhu LP. Tumor suppressor function of BCSC-1 in nasopharyngeal carcinoma. Cancer Sci. 2009, 100:1817-1822.
T32. Yang, H, Zhao, R, Lee, MH. 14-3-3sigma, a p53 regulator, suppresses tumor growth of nasopharyngeal carcinoma. Mol Cancer Ther 2006, 5: 253-260.
T33. Peng, C, Liu, HY, Zhou, M, Zhang, LM, Li, XL, Shen, SR, Li, GY. BRD7 suppresses the growth of Nasopharyngeal Carcinoma cells (HNE1) through negatively regulating beta-catenin and ERK pathways. Mol Cell Biochem 2007, 303: 141-149.
T34. Kwong, J, Lo, KW, To, KF, Teo, PM, Johnson, PJ, Huang, DP. Promoter hypermethylation of multiple genes in nasopharyngeal carcinoma. Clin Cancer Res 2002, 8: 131-137.
T35. Lo, PHY, Lung, HL, Cheung, AKL, Apte, SS, Chan, KW, Kwong, FM, Ko, JMY, Cheng, Y, Law, S, Srivastava, G, Zabarovsky, ER, Tsao, SW, Tang, JCO, Eric J. Stanbridge, EJ, Lung, ML. Extracellular Protease ADAMTS9 Suppresses Esophageal and Nasopharyngeal Carcinoma Tumor Formation by Inhibiting Angiogenesis. Cancer Res 2010, 70: 5567-5576.
T36. Cheung, HW, Ching, YP, Nicholls, JM, Ling, MT, Wong, YC, Hui, N, Cheung, A, Tsao, SW, Wang, Q, Yeun, PW, Lo, KW, Jin, DY, Wang, X. Epigenetic inactivation of CHFR in nasopharyngeal carcinoma through promoter methylation. Mol Carcinog 2005, 43: 237-245.
T37. Lee, JW, Chen, JY, Yang, CS, Doong, SL. Thyroid hormone receptor alpha 1 (c-erb A alpha 1) suppressed transforming phenotype of nasopharyngeal carcinoma cell line. Cancer Lett 2002, 184: 149-156.
