# Supplementary material for: A Global View of the Oncogenic Landscape in Nasopharyngeal Carcinoma: An Integrated Analysis at the Genetic and Expression Levels
Source: PLoS One. 2012 Jul 17;7(7):e41055. doi: 10.1371/journal.pone.0041055 (PMC3398876; doi:10.1371/journal.pone.0041055)
Supplement: Table S4 — Deletion peaks identified by GISTIC analysis. (XLS) [file pone.0041055.s005.xls]

## Sheet: Table S4
Table S4
Cytoband	Wide peak limits	q value	No. genes in wide peak	TSGs in wide peak	Downregulated (Supp. Table 2)	Validated down in NPC	Upregulated (Table S1)
3p21.31	chr3: 50133196-50645081	1.9x10-13	22	HYAL1, NAT6, CACNA2D2, CYB561D2, HYAL2, RASSF1, SEMA3B, NPRL2, SEMA3F, TUSC2, ZMYND10	HYAL1, SEMA3F,	RASSF1 (T38) ZMYND10 (T39, T40), CACNA2D2 (T19)
3p21.1	chr3: 53118942-53268894	3.9x10-12	3	PRKCD
3p14.1	chr3: 66502647-66764597	1.8x10-9	2	LRIG1			LRIG1
16q24.1	chr16: 84432319-85966766	3.7x10-9	6	FBXO31, IRF8	FBXO31
5q33.1	chr5: 149408290-149972237	7.0x10-9	10	RPS14
9p21.3	chr9: 21854553-22197036	9.3x10-9	3	CDKN2A, CDKN2B, MTAP		CDKN2A (T41, T42)
9p13.1	chr9: 38333507-38417886	3.2x10-8	2	IGFBPL1
8p23.1	chr8: 6434686-6445625	3.6x10-8	1	MCPH1			MCPH1
6p21.31	chr6: 33645781-33907609	1.3x10-7	7	BAK1
8p21.3	chr8: 22581112-22944351	9.0x10-7	5	RHOBTB2
16q21	chr16: 64725822-67352874	1.4x10-6	74	CDH1, NFATC3			CDH1
10q22.1	chr10: 72405046-73236901	2.7x10-6	4	UNC5B	UNC5B
13q34	chr13: 109715784-112056618	5.3x10-6	10	COL4A1, ING1			COL4A1, ING1
16q23.1	chr16: 77118018-77618862	5.3x10-6	1	WWOX	WWOX
9q21.33	chr9: 89356645-89363616	9.0x10-6	1	DAPK1	DAPK1
11q24.3	chr11: 128131997-128320531	9.0x10-6	5	TP53AIP1	TP53AIP1
15q15.1	chr15: 38139908-38504593	1.4x10-5	9	BUB1B, BMF			BUB1B, BMF
1p36.11	chr1: 25088634-25286052	2.6x10-5	1	RUNX3			RUNX3
17p11.2	chr17: 17175449-18205988	3.0x10-5	19	LLGL1	LLGL1
16p13.13	chr16: 11246630-11397045	3.6x10-5	6	SOCS1			SOCS1
18q11.2	chr18: 19000727-19165589	3.6x10-5	2	CABLES1
8p21.3	chr8: 20146287-20184423	6.9x10-5	1	LZTS1
10q26.13	chr10: 123865545-124052442	0.0010	2	TACC2	TACC2	(T9)
5q35.2	chr5: 174945095-176157736	0.0016	17	CDHR2	CDHR2
14q11.2	chr14: 22373935-24029892	0.0023	67	CMTM5
11p11.2	chr11: 44213186-44882290	0.0038	4	EXT2, CD82	EXT2
8p21.1	chr8: 27457060-27530120	0.0045	2	CLU	CLU	Fig. 2
6p21.1	chr6: 43240771-44442229	0.013	31	POLH
22q13.31	chr22: 42719330-43881196	0.015	10	PARVG, PRR5	PRR5
2p24.1	chr2: 19733823-20557602	0.030	7	RHOB			RHOB
20q13.31	chr20: 54793559-56184324	0.031	10	PMEPA1			PMEPA1
9q21.31	chr9: 83391415-83399213	0.045	1	TLE1			TLE1
11q21	chr11: 91969275-94518310	0.045	22	MRE11A
1q32.1	chr1: 203709509-203929340	0.048	4	CDK18
19p13.11	chr19: 16157181-19750147	0.053	101	GDF15, NDUFA13	NDUFA13
10p15.3	chr10: 1-1821673	0.073	10	GTPBP4			GTPBP4
20q11.23	chr20: 35929172-36288532	0.13	6	TGM2
8q24.22	chr8: 134015272-134610723	0.17	5	NDRG1	NDRG1	(T1)
10q21.2	chr10: 64028452-64442475	0.17	3	EGR2			EGR2
12q24.31	chr12: 123301833-123920055	0.17	3	NCOR2			NCOR2
12p13.31	chr12: 6134242-6374448	0.22	5	CD9	CD9
7p22.3	chr7: 1809147-3158179	0.22	14	MAD1L1, TTYH3			MAD1L1
References.
T1. Shi, W, Bastianutto, C, Li, A, Perez-Ordonez, B, Ng, R, Chow, KY, Zhang, W, Jurisica, I, Lo, KW, Bayley, A, Kim, J, O'Sullivan, B, Siu, L, Chen, E, Liu, FF. Multiple dysregulated pathways in nasopharyngeal carcinoma revealed by gene expression profiling. Int J Cancer 2006, 119: 2467 – 2475.
T9. Sriuranpong, V, Mutirangura, A, Gillespie, JW, Patel, V, Amornphimoltham, P, Molinolo, AA, Kerekhanjanarong, V, Supanakorn, S, Supiyaphun, P, Rangdaeng, S, Voravud, N, Gutkind, JS. Global gene expression profile of nasopharyngeal carcinoma by laser capture microdissection and complementary DNA microarrays. Clin Cancer Res 2004, 10: 4944 – 4958.
T19. Dodd, LE, Sengupta, S, Chen, IH, den Boon, JA, Cheng, YJ, Westra, W, Newton, MA, Mittl, BF, McShane, L, Chen, CJ, Ahlquist, P, Hildesheim, A. Genes involved in DNA repair and nitrosamine metabolism and those located on chromosome 14q32 are dysregulated in nasopharyngeal carcinoma. Cancer Epidemiol Biomarkers Prev 2006, 15: 2216 – 2225.
T38. Chow, LS, Lo, KW, Kwong, J, To, KF, Tsang, KS, Lam, CW, Dammann, R, Huang, DP. RASSF1A is a target tumor suppressor from 3p21.3 in nasopharyngeal carcinoma. Int J Cancer 2004, 109: 839-847.
T39. Ayadi, W, Karray-Hakim, H, Khabir, A, Feki, L, Charfi, S, Boudawara, T, Ghorbel, A, Daoud, J, Frikha, M, Busson, P, Hammami, A. Aberrant methylation of p16, DLEC1, BLU and E-cadherin gene promoters in nasopharyngeal carcinoma biopsies from Tunisian patients. Anticancer Res 2008, 28: 2161-2167.
T40. Yau WL, Lung HL, Zabarovsky ER, Lerman MI, Sham JS, Chua DT, Tsao SW, Stanbridge EJ, Lung ML. Functional studies of the chromosome 3p21.3 candidate tumor suppressor gene BLU/ZMYND10 in nasopharyngeal carcinoma. Int J Cancer 2006;119: 2821-2826.
T41. Wang GL, Lo KW, Tsang KS, Cheung ST, Lee JC, Huang DP. Inhibiting tumorigenic potential by restoration of p16 in nasopharyngeal carcinoma. Br J Cancer 1999; 81: 1122-1126.
T42. Hwang CF, Cho CL, Huang CC, Wang JS, Shih YL, Su CY & Chang HW. Loss of cyclin D1 and p16 expression correlates with local recurrence in nasopharyngeal carcinoma following radiotherapy. Ann Oncol 2002, 13: 1246-1251.
