# Supplementary material for: A Global View of the Oncogenic Landscape in Nasopharyngeal Carcinoma: An Integrated Analysis at the Genetic and Expression Levels
Source: PLoS One. 2012 Jul 17;7(7):e41055. doi: 10.1371/journal.pone.0041055 (PMC3398876; doi:10.1371/journal.pone.0041055)
Supplement: Table S5 — Gain peaks identified by GISTIC analysis. (XLS) [file pone.0041055.s006.xls]

## Sheet: Table S5
Table S5
Cytoband	Wide Peak Limits	q value	Frequency (%)	No. Genes in wide peak	TPGs in wide peak
7q21.13	chr7: 87051169-93449845	0.051	43.75	34	CDK6
2q34	chr2: 209759313-212008223	0.078	37.5	9	ERBB4
12q15	chr12: 69517491-74391401	0.10	37.5	16	RAB21
9p22.3	chr9: 15476266-15963711	0.017	37.5	2	PSIP1
2p23.3	chr2: 25583944-26299648	0.24	31.25	5	RAB10
12p13.31	chr12: 6431513-7205026	0.00024	31.25	38	ZNF384
