# Supplementary material for: A Global View of the Oncogenic Landscape in Nasopharyngeal Carcinoma: An Integrated Analysis at the Genetic and Expression Levels
Source: PLoS One. 2012 Jul 17;7(7):e41055. doi: 10.1371/journal.pone.0041055 (PMC3398876; doi:10.1371/journal.pone.0041055)
Supplement: Table S6 — Genomic q-pcr validation of SNP array-predicted copy number. The numbers represent the genome copy number determined by SNP array analysis and by q-pcr. (XLS) [file pone.0041055.s007.xls]

## Sheet: Table S6
Table S6
	FHIT		No. of genes in homozygously deleted segment	MAP3K5		No. of genes in homozygously deleted segment	CDKN2A		No. of genes in homozygously deleted segment	IKBKB
Sample	Array	Q-PCR		Array	Q-PCR		Array	Q-PCR		Array	Q-PCR
MOUZ				2.06	1.56 ± 0.28		2.42	1.73 ± 0.20
MKEC	1.51	1.02 ± 0.22		2.36	1.93 ± 0.33
MKAV				2.03	1.65 ± 0.30
MMAH				2.43	2.16 ± 0.15		0.33	0.06 ± 0.01	44
MDIG				1.6	1.31 ± 0.28		1.9	1.09 ± 0.19
XY5				0.49	0	10	0.54	0	4
XY8							0.47	0.02 ± 0.01	15
XY23	1.26	1.24 ± 0.64		1.99	2.28 ± 0.75		1.27	1.18*		1.99	1.65 ± 0.13
HKC1	1.18	0.67 ± 0.09					0.49	0	4
HKD1										11.63	8.7 ± 0.99
C666-1	0.22666	0.01 ± 0.00	1	1.31167	1.28 ± 0.15		2.05	2.09 ± 0.41		3.45503	3.36 ± 0.37
* This sample had only a single replicate.
